# Supplementary material for: The cell cycle stage of bovine zygotes electroporated with CRISPR/Cas9-RNP affects frequency of Loss-of-heterozygosity editing events
Source: Sci Rep. 2022 Jun 24;12:10793. doi: 10.1038/s41598-022-14699-5 (PMC9232522; doi:10.1038/s41598-022-14699-5)
Supplement: Supplementary file 4 — Supplementary Table 1. [file 41598_2022_14699_MOESM4_ESM.xlsx]

## Sheet: Tabelle2
Primer Name	Direction	Sequence	bp
TYROUT819F	forward	TGAAGACCGGAGGAAGAATG	20
TYROUT819R	reverse	AGGATGCTGGGCTGAGTAGA	20
TYRIN710F	forward	GCTGCCCTGTACTGCCTACT	21
TYRIN443F	forward	AAGGCGACTTTTGGTGAGAA	20
TYRIN443R	reverse	GATTAGGGTTTGCAGGGTTG	20
